# Supplementary material for: Precision Assessment of Facial Asymmetry Using 3D Imaging and Artificial Intelligence
Source: J Clin Med. 2025 Oct 11;14(20):7172. doi: 10.3390/jcm14207172 (PMC12565447; doi:10.3390/jcm14207172)
Supplement: Supplementary file 1 [file jcm-14-07172-s001.zip]

Archive with 1 entries (1 files):
- Supplemental figure 1- Table 1.pdf
